# Supplementary material for: Obesity induces morphological and functional changes in female reproductive system through increases in NF-κB and MAPK signaling in mice
Source: Reprod Biol Endocrinol. 2021 Sep 24;19:148. doi: 10.1186/s12958-021-00833-x (PMC8462000; doi:10.1186/s12958-021-00833-x)
Supplement: Supplementary file 1 — Additional file 1: Supplementary Table 1. The ingredient of high-fat diet and normal diet. [file 12958_2021_833_MOESM1_ESM.xlsx]

## Sheet: 工作表1
Supplementary Table 1. The ingredient of high-fat diet and normal diet
	Normal diet (Product #D12450J)		High fat diet (Product #D12492)
Ingredient	gm	Kcal	gm	Kcal
Casein	200	800	200	800
L-Cystine	3	12	3	12
Corn Starch	506.2	2024.8	506.2	2024.8
Maltodextrin 10	125	500	125	500
Sucrose	68.8	275.2	68.8	275.2
Cellulose	50	0	50	0
Soybean Oil	25	225	25	225
Lard*	20	180	245	2205
Mineral Mix S10026	10	0	10	0
DiCalcium Phosphate	13	0	13	0
Calcium Carbonate	5.5	0	5.5	0
Potassium Citrate	16.5	0	16.5	0
Vitamin Mix V10001	10	40	10	40
Choline Bitartrate	2	0	2	0
FD&C Yellow Dye #5	0.04	0	/	/
FD&C Blue Dye #1	0.01	0	0.05	0
Total	1055.05	4057	773.85	4057
